# Supplementary material for: Impact of active case finding for tuberculosis with mass chest X-ray screening in Glasgow, Scotland, 1950–1963: An epidemiological analysis of historical data
Source: PLoS Med. 2024 Nov 5;21(11):e1004448. doi: 10.1371/journal.pmed.1004448 (PMC11537369; doi:10.1371/journal.pmed.1004448)
Supplement: S1 Table — (CSV) [file pmed.1004448.s002.csv]

variable	mean	median	sd	mad	q5	q95	rhat	ess_bulk	ess_tail
b_Intercept	-6.14	-6.14	0.05	0.05	-6.22	-6.06	1.00	813.35	1,320.56
b_y_num	-0.02	-0.02	0.01	0.01	-0.03	-0.01	1.00	2,386.11	2,638.63
b_acf_periodb.acf	0.02	0.04	1.00	1.01	-1.65	1.67	1.00	3,424.98	2,622.30
b_acf_periodc.postMacf	0.04	0.04	0.11	0.11	-0.13	0.22	1.00	3,644.41	2,947.33
b_y_num:acf_periodb.acf	0.08	0.08	0.13	0.13	-0.13	0.29	1.00	3,405.70	2,500.21
b_y_num:acf_periodc.postMacf	-0.05	-0.05	0.01	0.01	-0.07	-0.04	1.00	3,146.83	2,860.10
sd_ward__Intercept	0.25	0.25	0.04	0.03	0.20	0.31	1.00	1,315.13	1,965.72
sd_ward__y_num	0.02	0.02	0.01	0.01	0.01	0.03	1.01	722.78	477.33
sd_ward__acf_periodb.acf	0.06	0.06	0.04	0.05	0.01	0.14	1.00	1,722.18	2,034.42
sd_ward__acf_periodc.postMacf	0.12	0.12	0.06	0.07	0.01	0.22	1.00	568.90	912.13
sd_ward__y_num:acf_periodb.acf	0.01	0.01	0.01	0.01	0.00	0.02	1.00	1,546.21	1,921.58
sd_ward__y_num:acf_periodc.postMacf	0.01	0.01	0.01	0.01	0.00	0.02	1.00	538.64	1,484.41
cor_ward__Intercept__y_num	-0.45	-0.48	0.19	0.18	-0.72	-0.10	1.00	2,119.95	2,061.87
cor_ward__Intercept__acf_periodb.acf	-0.23	-0.26	0.29	0.30	-0.66	0.27	1.00	3,239.11	3,177.96
cor_ward__y_num__acf_periodb.acf	-0.04	-0.05	0.27	0.28	-0.49	0.42	1.00	5,062.14	2,991.33
cor_ward__Intercept__acf_periodc.postMacf	-0.14	-0.16	0.25	0.25	-0.52	0.28	1.00	3,543.64	2,296.39
cor_ward__y_num__acf_periodc.postMacf	0.10	0.11	0.26	0.27	-0.34	0.51	1.00	3,116.68	2,864.78
cor_ward__acf_periodb.acf__acf_periodc.postMacf	0.06	0.07	0.27	0.29	-0.39	0.50	1.00	2,098.76	3,050.80
cor_ward__Intercept__y_num:acf_periodb.acf	-0.24	-0.27	0.28	0.29	-0.66	0.26	1.00	3,200.99	3,417.45
cor_ward__y_num__y_num:acf_periodb.acf	-0.04	-0.05	0.27	0.28	-0.48	0.40	1.00	4,993.14	3,153.49
cor_ward__acf_periodb.acf__y_num:acf_periodb.acf	-0.06	-0.06	0.28	0.30	-0.50	0.41	1.00	4,171.38	3,667.52
cor_ward__acf_periodc.postMacf__y_num:acf_periodb.acf	0.07	0.08	0.28	0.28	-0.39	0.52	1.00	4,086.89	3,236.81
cor_ward__Intercept__y_num:acf_periodc.postMacf	-0.02	-0.02	0.25	0.26	-0.44	0.40	1.00	4,234.37	2,784.93
cor_ward__y_num__y_num:acf_periodc.postMacf	-0.03	-0.03	0.27	0.28	-0.47	0.42	1.00	2,649.63	2,850.78
cor_ward__acf_periodb.acf__y_num:acf_periodc.postMacf	0.05	0.06	0.27	0.29	-0.40	0.49	1.00	2,124.24	2,721.39
cor_ward__acf_periodc.postMacf__y_num:acf_periodc.postMacf	-0.08	-0.09	0.29	0.30	-0.55	0.41	1.00	2,255.11	2,817.41
cor_ward__y_num:acf_periodb.acf__y_num:acf_periodc.postMacf	0.05	0.05	0.28	0.29	-0.41	0.50	1.00	2,089.55	2,548.20
shape	92.28	89.34	20.75	18.84	64.36	130.78	1.00	3,103.89	2,350.43
r_ward[Anderston,Intercept]	0.18	0.19	0.09	0.09	0.03	0.33	1.00	2,350.41	2,667.00
r_ward[Calton,Intercept]	0.28	0.27	0.09	0.09	0.13	0.42	1.00	2,155.86	2,856.76
r_ward[Camphill,Intercept]	-0.61	-0.61	0.12	0.12	-0.82	-0.42	1.00	2,382.58	2,981.11
r_ward[Cathcart,Intercept]	-0.23	-0.23	0.11	0.11	-0.41	-0.06	1.00	2,520.44	2,920.11
r_ward[Cowcaddens,Intercept]	0.26	0.26	0.09	0.09	0.11	0.42	1.00	1,727.16	2,116.20
r_ward[Cowlairs,Intercept]	-0.05	-0.05	0.10	0.10	-0.22	0.11	1.00	2,391.26	2,813.96
r_ward[Craigton,Intercept]	-0.26	-0.26	0.10	0.10	-0.42	-0.11	1.00	2,167.87	2,832.86
r_ward[Dalmarnock,Intercept]	-0.06	-0.06	0.09	0.09	-0.22	0.08	1.00	2,121.79	2,724.87
r_ward[Dennistoun,Intercept]	-0.15	-0.15	0.10	0.10	-0.31	0.01	1.00	2,522.95	3,018.56
r_ward[Exchange,Intercept]	0.31	0.31	0.10	0.10	0.14	0.48	1.00	2,689.29	2,626.57
r_ward[Fairfield,Intercept]	-0.02	-0.02	0.10	0.10	-0.18	0.15	1.00	1,979.07	2,431.44
r_ward[Gorbals,Intercept]	0.29	0.29	0.09	0.09	0.14	0.44	1.00	1,723.36	3,032.47
r_ward[Govan,Intercept]	-0.01	-0.01	0.09	0.09	-0.17	0.13	1.00	1,752.77	2,507.47
r_ward[Govanhill,Intercept]	-0.31	-0.31	0.10	0.10	-0.47	-0.15	1.00	2,024.24	2,805.46
r_ward[Hutchesontown,Intercept]	0.08	0.08	0.09	0.09	-0.07	0.23	1.00	2,092.87	2,623.85
r_ward[Kelvinside,Intercept]	-0.45	-0.45	0.12	0.11	-0.65	-0.26	1.00	2,910.18	3,039.36
r_ward[Kingston,Intercept]	-0.01	-0.01	0.10	0.09	-0.18	0.14	1.00	2,096.34	2,541.96
r_ward[Kinning.Park,Intercept]	-0.08	-0.08	0.10	0.10	-0.25	0.07	1.00	2,031.40	2,680.02
r_ward[Knightswood,Intercept]	0.16	0.16	0.10	0.10	-0.01	0.33	1.00	2,615.91	2,539.11
r_ward[Langside,Intercept]	-0.45	-0.45	0.11	0.11	-0.65	-0.27	1.00	2,000.29	2,974.36
r_ward[Maryhill,Intercept]	-0.04	-0.04	0.10	0.10	-0.20	0.12	1.00	2,195.48	2,703.80
r_ward[Mile-End,Intercept]	0.06	0.07	0.09	0.09	-0.08	0.21	1.00	2,013.63	3,032.74
r_ward[North.Kelvin,Intercept]	-0.27	-0.27	0.10	0.10	-0.44	-0.10	1.00	2,498.10	2,894.13
r_ward[Park,Intercept]	0.03	0.03	0.10	0.10	-0.13	0.19	1.00	2,059.67	2,581.46
r_ward[Parkhead,Intercept]	0.04	0.04	0.10	0.10	-0.12	0.21	1.00	2,401.57	3,041.69
r_ward[Partick.(East),Intercept]	-0.26	-0.26	0.11	0.10	-0.44	-0.10	1.00	2,496.78	2,830.92
r_ward[Partick.(West),Intercept]	-0.01	-0.01	0.10	0.10	-0.17	0.15	1.00	1,642.83	3,069.42
r_ward[Pollokshaws,Intercept]	0.11	0.11	0.09	0.09	-0.04	0.26	1.00	1,426.48	2,402.08
r_ward[Pollokshields,Intercept]	-0.01	-0.01	0.09	0.09	-0.16	0.15	1.00	1,857.99	2,816.69
r_ward[Provan,Intercept]	0.34	0.34	0.10	0.10	0.18	0.51	1.00	1,442.68	2,677.76
r_ward[Ruchill,Intercept]	0.30	0.29	0.09	0.10	0.15	0.46	1.00	1,343.41	2,295.74
r_ward[Shettleston.and.Tollcross,Intercept]	0.08	0.08	0.09	0.09	-0.06	0.23	1.00	1,774.69	2,481.47
r_ward[Springburn,Intercept]	0.25	0.24	0.10	0.10	0.09	0.41	1.00	1,333.37	2,373.21
r_ward[Townhead,Intercept]	0.32	0.32	0.09	0.09	0.17	0.47	1.00	1,586.14	3,148.63
r_ward[Whiteinch,Intercept]	-0.11	-0.11	0.10	0.10	-0.27	0.05	1.00	2,464.43	3,134.76
r_ward[Woodside,Intercept]	0.11	0.11	0.10	0.10	-0.05	0.27	1.00	1,994.17	2,822.79
r_ward[Yoker,Intercept]	-0.03	-0.03	0.10	0.10	-0.19	0.12	1.00	2,164.99	3,060.13
r_ward[Anderston,y_num]	0.01	0.01	0.01	0.01	-0.01	0.03	1.00	3,313.64	2,887.57
r_ward[Calton,y_num]	0.01	0.01	0.01	0.01	-0.01	0.03	1.00	3,314.72	3,359.28
r_ward[Camphill,y_num]	0.02	0.02	0.02	0.02	-0.01	0.05	1.00	2,186.85	3,283.79
r_ward[Cathcart,y_num]	0.01	0.01	0.01	0.01	-0.01	0.03	1.00	2,682.61	2,783.93
r_ward[Cowcaddens,y_num]	-0.01	-0.01	0.01	0.01	-0.04	0.01	1.00	2,406.02	2,379.30
r_ward[Cowlairs,y_num]	0.00	0.00	0.01	0.01	-0.03	0.02	1.00	3,832.99	2,765.64
r_ward[Craigton,y_num]	0.00	0.00	0.01	0.01	-0.02	0.02	1.00	2,995.36	2,864.89
r_ward[Dalmarnock,y_num]	0.01	0.01	0.01	0.01	-0.01	0.04	1.00	2,341.60	3,102.24
r_ward[Dennistoun,y_num]	0.00	0.00	0.01	0.01	-0.02	0.02	1.00	3,810.93	3,076.12
r_ward[Exchange,y_num]	0.01	0.01	0.02	0.01	-0.01	0.04	1.00	2,726.54	2,884.06
r_ward[Fairfield,y_num]	0.00	0.00	0.01	0.01	-0.02	0.02	1.00	2,319.48	2,434.61
r_ward[Gorbals,y_num]	0.01	0.01	0.01	0.01	-0.01	0.03	1.00	1,982.36	2,968.21
r_ward[Govan,y_num]	0.00	0.00	0.01	0.01	-0.02	0.02	1.00	2,960.30	2,880.96
r_ward[Govanhill,y_num]	0.01	0.01	0.01	0.01	-0.01	0.04	1.00	2,360.47	2,661.86
r_ward[Hutchesontown,y_num]	0.00	0.00	0.01	0.01	-0.02	0.03	1.00	2,944.39	2,308.12
r_ward[Kelvinside,y_num]	0.00	0.00	0.02	0.01	-0.02	0.03	1.00	3,596.26	2,652.58
r_ward[Kingston,y_num]	0.01	0.01	0.01	0.01	-0.01	0.03	1.00	2,142.30	2,781.05
r_ward[Kinning.Park,y_num]	0.02	0.02	0.01	0.01	-0.01	0.04	1.00	2,005.17	2,477.04
r_ward[Knightswood,y_num]	-0.01	-0.01	0.01	0.01	-0.03	0.02	1.00	1,979.89	2,437.36
r_ward[Langside,y_num]	0.02	0.02	0.02	0.02	0.00	0.05	1.00	1,631.21	2,928.14
r_ward[Maryhill,y_num]	-0.01	-0.01	0.01	0.01	-0.03	0.01	1.00	3,305.03	2,488.09
r_ward[Mile-End,y_num]	0.01	0.00	0.01	0.01	-0.01	0.03	1.00	2,609.59	2,961.26
r_ward[North.Kelvin,y_num]	0.01	0.01	0.01	0.01	-0.01	0.04	1.00	2,147.98	2,925.99
r_ward[Park,y_num]	0.01	0.01	0.01	0.01	-0.01	0.04	1.00	2,286.56	2,764.31
r_ward[Parkhead,y_num]	0.00	0.00	0.01	0.01	-0.02	0.02	1.00	3,650.49	2,487.73
r_ward[Partick.(East),y_num]	0.01	0.01	0.01	0.01	-0.01	0.04	1.00	2,578.65	2,840.00
r_ward[Partick.(West),y_num]	-0.02	-0.02	0.01	0.01	-0.04	0.00	1.00	1,735.15	3,216.28
r_ward[Pollokshaws,y_num]	-0.02	-0.01	0.01	0.01	-0.04	0.00	1.00	1,680.15	2,830.66
r_ward[Pollokshields,y_num]	0.00	0.00	0.01	0.01	-0.02	0.02	1.00	3,471.90	3,125.65
r_ward[Provan,y_num]	-0.02	-0.02	0.01	0.01	-0.05	0.00	1.00	1,404.72	1,622.77
r_ward[Ruchill,y_num]	-0.03	-0.03	0.01	0.01	-0.05	0.00	1.00	1,335.06	1,125.99
r_ward[Shettleston.and.Tollcross,y_num]	-0.01	-0.01	0.01	0.01	-0.03	0.01	1.00	2,277.88	3,079.67
r_ward[Springburn,y_num]	-0.02	-0.02	0.02	0.02	-0.05	0.00	1.00	1,053.09	1,320.27
r_ward[Townhead,y_num]	-0.02	-0.02	0.01	0.01	-0.05	0.00	1.00	1,567.54	2,297.83
r_ward[Whiteinch,y_num]	0.00	0.00	0.01	0.01	-0.02	0.02	1.00	2,804.76	2,868.74
r_ward[Woodside,y_num]	-0.01	0.00	0.01	0.01	-0.03	0.02	1.00	2,828.69	3,052.47
r_ward[Yoker,y_num]	-0.01	-0.01	0.01	0.01	-0.03	0.02	1.00	2,249.70	2,757.81
r_ward[Anderston,acf_periodb.acf]	-0.04	-0.02	0.07	0.05	-0.18	0.05	1.00	3,484.83	3,019.09
r_ward[Calton,acf_periodb.acf]	-0.04	-0.02	0.08	0.05	-0.19	0.06	1.00	3,502.74	3,527.08
r_ward[Camphill,acf_periodb.acf]	0.06	0.03	0.10	0.07	-0.05	0.25	1.00	2,716.76	3,131.68
r_ward[Cathcart,acf_periodb.acf]	0.04	0.02	0.08	0.05	-0.05	0.19	1.00	3,199.34	3,318.21
r_ward[Cowcaddens,acf_periodb.acf]	-0.03	-0.01	0.07	0.04	-0.16	0.07	1.00	4,241.18	3,101.16
r_ward[Cowlairs,acf_periodb.acf]	0.02	0.01	0.07	0.04	-0.07	0.15	1.00	4,712.29	3,441.45
r_ward[Craigton,acf_periodb.acf]	0.03	0.02	0.07	0.05	-0.06	0.16	1.00	3,295.95	3,292.88
r_ward[Dalmarnock,acf_periodb.acf]	0.00	0.00	0.06	0.04	-0.10	0.11	1.00	4,721.71	3,181.95
r_ward[Dennistoun,acf_periodb.acf]	0.02	0.01	0.07	0.04	-0.07	0.15	1.00	4,642.93	3,499.07
r_ward[Exchange,acf_periodb.acf]	-0.06	-0.03	0.09	0.06	-0.22	0.05	1.00	3,094.73	3,229.38
r_ward[Fairfield,acf_periodb.acf]	0.00	0.00	0.07	0.04	-0.11	0.10	1.00	4,127.04	3,310.36
r_ward[Gorbals,acf_periodb.acf]	-0.06	-0.03	0.09	0.06	-0.24	0.05	1.00	2,756.15	3,104.19
r_ward[Govan,acf_periodb.acf]	-0.01	0.00	0.06	0.04	-0.12	0.09	1.00	4,241.95	3,153.48
r_ward[Govanhill,acf_periodb.acf]	0.02	0.01	0.07	0.05	-0.08	0.15	1.00	3,539.65	3,175.59
r_ward[Hutchesontown,acf_periodb.acf]	0.00	0.00	0.06	0.04	-0.11	0.10	1.00	4,535.33	3,148.78
r_ward[Kelvinside,acf_periodb.acf]	0.05	0.03	0.09	0.06	-0.05	0.24	1.00	3,237.66	3,202.72
r_ward[Kingston,acf_periodb.acf]	0.01	0.00	0.07	0.04	-0.09	0.12	1.00	3,788.21	2,903.87
r_ward[Kinning.Park,acf_periodb.acf]	0.02	0.01	0.07	0.05	-0.08	0.14	1.00	4,121.02	3,237.98
r_ward[Knightswood,acf_periodb.acf]	-0.01	0.00	0.07	0.04	-0.13	0.09	1.00	2,965.52	3,265.24
r_ward[Langside,acf_periodb.acf]	0.03	0.01	0.07	0.05	-0.08	0.16	1.00	4,013.08	3,321.38
r_ward[Maryhill,acf_periodb.acf]	0.01	0.00	0.07	0.04	-0.09	0.13	1.00	4,874.60	3,260.98
r_ward[Mile-End,acf_periodb.acf]	-0.02	-0.01	0.07	0.04	-0.14	0.08	1.00	4,106.67	3,127.80
r_ward[North.Kelvin,acf_periodb.acf]	0.02	0.01	0.07	0.05	-0.09	0.15	1.00	3,972.43	2,942.97
r_ward[Park,acf_periodb.acf]	-0.01	0.00	0.07	0.04	-0.13	0.09	1.00	4,306.45	2,966.06
r_ward[Parkhead,acf_periodb.acf]	0.00	0.00	0.06	0.04	-0.11	0.10	1.00	5,151.84	3,480.48
r_ward[Partick.(East),acf_periodb.acf]	0.00	0.00	0.07	0.04	-0.11	0.11	1.00	4,319.33	3,045.02
r_ward[Partick.(West),acf_periodb.acf]	0.02	0.01	0.07	0.04	-0.08	0.14	1.00	3,846.92	2,976.98
r_ward[Pollokshaws,acf_periodb.acf]	-0.02	-0.01	0.07	0.04	-0.14	0.08	1.00	5,130.46	3,322.33
r_ward[Pollokshields,acf_periodb.acf]	0.01	0.01	0.06	0.04	-0.08	0.13	1.00	5,139.01	3,076.29
r_ward[Provan,acf_periodb.acf]	0.00	0.00	0.07	0.05	-0.11	0.11	1.00	3,940.07	3,022.23
r_ward[Ruchill,acf_periodb.acf]	-0.02	-0.01	0.07	0.05	-0.15	0.08	1.00	3,592.60	3,503.38
r_ward[Shettleston.and.Tollcross,acf_periodb.acf]	0.00	0.00	0.06	0.04	-0.10	0.10	1.00	5,105.05	3,399.60
r_ward[Springburn,acf_periodb.acf]	-0.03	-0.02	0.08	0.05	-0.17	0.07	1.00	2,282.24	3,278.65
r_ward[Townhead,acf_periodb.acf]	-0.03	-0.01	0.07	0.05	-0.17	0.07	1.00	3,206.15	3,310.67
r_ward[Whiteinch,acf_periodb.acf]	0.03	0.01	0.07	0.05	-0.07	0.16	1.00	3,813.79	3,111.41
r_ward[Woodside,acf_periodb.acf]	-0.01	0.00	0.06	0.04	-0.12	0.09	1.00	5,001.03	3,087.02
r_ward[Yoker,acf_periodb.acf]	0.00	0.00	0.07	0.04	-0.11	0.11	1.00	3,567.13	3,358.50
r_ward[Anderston,acf_periodc.postMacf]	-0.03	-0.02	0.10	0.08	-0.22	0.12	1.00	3,306.48	2,409.74
r_ward[Calton,acf_periodc.postMacf]	0.00	0.00	0.11	0.08	-0.18	0.17	1.00	4,394.59	3,063.71
r_ward[Camphill,acf_periodc.postMacf]	0.13	0.10	0.15	0.14	-0.05	0.42	1.00	1,263.76	2,768.62
r_ward[Cathcart,acf_periodc.postMacf]	0.05	0.03	0.11	0.08	-0.11	0.25	1.00	3,047.60	2,722.11
r_ward[Cowcaddens,acf_periodc.postMacf]	-0.02	-0.01	0.10	0.08	-0.20	0.13	1.00	4,203.20	2,831.03
r_ward[Cowlairs,acf_periodc.postMacf]	-0.01	-0.01	0.10	0.07	-0.18	0.14	1.00	3,589.70	2,899.62
r_ward[Craigton,acf_periodc.postMacf]	-0.01	0.00	0.10	0.07	-0.17	0.15	1.00	4,845.23	3,127.83
r_ward[Dalmarnock,acf_periodc.postMacf]	0.02	0.01	0.10	0.08	-0.13	0.19	1.00	3,216.92	3,080.83
r_ward[Dennistoun,acf_periodc.postMacf]	0.00	0.00	0.10	0.07	-0.16	0.16	1.00	4,244.12	3,113.07
r_ward[Exchange,acf_periodc.postMacf]	0.04	0.02	0.11	0.09	-0.14	0.23	1.00	3,539.90	2,844.17
r_ward[Fairfield,acf_periodc.postMacf]	0.08	0.06	0.11	0.09	-0.07	0.29	1.00	1,216.84	2,721.54
r_ward[Gorbals,acf_periodc.postMacf]	0.08	0.06	0.12	0.10	-0.08	0.29	1.00	1,549.84	2,564.66
r_ward[Govan,acf_periodc.postMacf]	0.01	0.01	0.10	0.07	-0.14	0.18	1.00	3,635.86	3,108.71
r_ward[Govanhill,acf_periodc.postMacf]	0.07	0.05	0.11	0.09	-0.08	0.28	1.00	1,647.36	2,803.34
r_ward[Hutchesontown,acf_periodc.postMacf]	0.03	0.02	0.10	0.07	-0.11	0.21	1.00	3,394.62	3,144.63
r_ward[Kelvinside,acf_periodc.postMacf]	-0.06	-0.04	0.13	0.10	-0.29	0.11	1.00	1,594.17	3,179.65
r_ward[Kingston,acf_periodc.postMacf]	0.06	0.04	0.11	0.09	-0.09	0.27	1.00	1,627.32	2,931.56
r_ward[Kinning.Park,acf_periodc.postMacf]	0.04	0.03	0.11	0.08	-0.12	0.23	1.00	2,463.65	2,816.64
r_ward[Knightswood,acf_periodc.postMacf]	-0.10	-0.08	0.13	0.12	-0.33	0.07	1.00	781.22	2,803.89
r_ward[Langside,acf_periodc.postMacf]	0.07	0.05	0.12	0.10	-0.10	0.28	1.00	1,960.77	2,747.83
r_ward[Maryhill,acf_periodc.postMacf]	-0.03	-0.01	0.10	0.08	-0.20	0.13	1.00	3,611.30	2,757.49
r_ward[Mile-End,acf_periodc.postMacf]	0.00	0.00	0.09	0.07	-0.16	0.16	1.00	3,912.56	2,824.21
r_ward[North.Kelvin,acf_periodc.postMacf]	0.10	0.08	0.12	0.11	-0.05	0.32	1.00	1,271.47	3,160.66
r_ward[Park,acf_periodc.postMacf]	0.05	0.04	0.11	0.09	-0.10	0.24	1.00	2,492.67	3,130.28
r_ward[Parkhead,acf_periodc.postMacf]	-0.04	-0.02	0.10	0.08	-0.22	0.11	1.00	3,235.46	3,184.80
r_ward[Partick.(East),acf_periodc.postMacf]	0.06	0.04	0.11	0.09	-0.09	0.27	1.00	2,024.17	2,604.34
r_ward[Partick.(West),acf_periodc.postMacf]	-0.05	-0.03	0.11	0.09	-0.25	0.11	1.00	1,893.42	3,000.72
r_ward[Pollokshaws,acf_periodc.postMacf]	-0.02	-0.01	0.10	0.08	-0.19	0.13	1.00	3,859.99	3,404.40
r_ward[Pollokshields,acf_periodc.postMacf]	-0.03	-0.02	0.10	0.08	-0.21	0.12	1.00	3,196.56	2,820.21
r_ward[Provan,acf_periodc.postMacf]	-0.08	-0.06	0.12	0.10	-0.28	0.08	1.00	1,656.65	2,691.44
r_ward[Ruchill,acf_periodc.postMacf]	-0.04	-0.03	0.11	0.09	-0.23	0.11	1.00	2,713.71	3,154.38
r_ward[Shettleston.and.Tollcross,acf_periodc.postMacf]	0.02	0.01	0.10	0.07	-0.12	0.19	1.00	2,883.56	2,984.61
r_ward[Springburn,acf_periodc.postMacf]	-0.16	-0.14	0.15	0.17	-0.44	0.02	1.00	702.44	2,464.64
r_ward[Townhead,acf_periodc.postMacf]	-0.07	-0.05	0.11	0.10	-0.28	0.08	1.00	2,000.10	3,116.26
r_ward[Whiteinch,acf_periodc.postMacf]	-0.08	-0.06	0.12	0.10	-0.31	0.08	1.00	1,121.05	2,751.27
r_ward[Woodside,acf_periodc.postMacf]	0.03	0.02	0.10	0.08	-0.11	0.22	1.00	3,068.61	3,142.24
r_ward[Yoker,acf_periodc.postMacf]	-0.11	-0.09	0.12	0.12	-0.33	0.05	1.00	1,034.89	2,545.09
r_ward[Anderston,y_num:acf_periodb.acf]	-0.01	0.00	0.01	0.01	-0.02	0.01	1.00	3,034.91	3,154.74
r_ward[Calton,y_num:acf_periodb.acf]	-0.01	0.00	0.01	0.01	-0.02	0.01	1.00	2,938.09	3,329.50
r_ward[Camphill,y_num:acf_periodb.acf]	0.01	0.00	0.01	0.01	-0.01	0.03	1.00	2,805.16	2,857.43
r_ward[Cathcart,y_num:acf_periodb.acf]	0.01	0.00	0.01	0.01	-0.01	0.03	1.00	2,814.20	3,425.54
r_ward[Cowcaddens,y_num:acf_periodb.acf]	0.00	0.00	0.01	0.01	-0.02	0.01	1.00	3,637.46	3,390.21
r_ward[Cowlairs,y_num:acf_periodb.acf]	0.00	0.00	0.01	0.01	-0.01	0.02	1.00	3,826.47	3,349.32
r_ward[Craigton,y_num:acf_periodb.acf]	0.00	0.00	0.01	0.01	-0.01	0.02	1.00	3,595.12	2,912.34
r_ward[Dalmarnock,y_num:acf_periodb.acf]	0.00	0.00	0.01	0.01	-0.01	0.01	1.00	4,470.12	3,275.34
r_ward[Dennistoun,y_num:acf_periodb.acf]	0.00	0.00	0.01	0.01	-0.01	0.02	1.00	4,114.62	3,472.50
r_ward[Exchange,y_num:acf_periodb.acf]	-0.01	0.00	0.01	0.01	-0.03	0.01	1.00	2,649.38	3,541.10
r_ward[Fairfield,y_num:acf_periodb.acf]	0.00	0.00	0.01	0.01	-0.01	0.01	1.00	4,460.04	3,312.99
r_ward[Gorbals,y_num:acf_periodb.acf]	-0.01	-0.01	0.01	0.01	-0.03	0.00	1.00	2,416.52	3,056.58
r_ward[Govan,y_num:acf_periodb.acf]	0.00	0.00	0.01	0.01	-0.01	0.01	1.00	4,438.43	3,093.70
r_ward[Govanhill,y_num:acf_periodb.acf]	0.00	0.00	0.01	0.01	-0.01	0.02	1.00	3,950.31	3,188.10
r_ward[Hutchesontown,y_num:acf_periodb.acf]	0.00	0.00	0.01	0.01	-0.01	0.01	1.00	4,900.95	3,455.29
r_ward[Kelvinside,y_num:acf_periodb.acf]	0.01	0.00	0.01	0.01	-0.01	0.03	1.00	3,029.89	3,440.36
r_ward[Kingston,y_num:acf_periodb.acf]	0.00	0.00	0.01	0.01	-0.01	0.02	1.00	3,999.52	3,300.52
r_ward[Kinning.Park,y_num:acf_periodb.acf]	0.00	0.00	0.01	0.01	-0.01	0.02	1.00	3,642.24	2,890.71
r_ward[Knightswood,y_num:acf_periodb.acf]	0.00	0.00	0.01	0.01	-0.02	0.01	1.00	3,039.40	3,199.91
r_ward[Langside,y_num:acf_periodb.acf]	0.00	0.00	0.01	0.01	-0.01	0.02	1.00	3,385.73	2,747.44
r_ward[Maryhill,y_num:acf_periodb.acf]	0.00	0.00	0.01	0.01	-0.01	0.02	1.00	4,697.78	2,951.19
r_ward[Mile-End,y_num:acf_periodb.acf]	0.00	0.00	0.01	0.01	-0.02	0.01	1.00	4,021.07	3,090.79
r_ward[North.Kelvin,y_num:acf_periodb.acf]	0.00	0.00	0.01	0.01	-0.01	0.02	1.00	3,482.72	3,094.90
r_ward[Park,y_num:acf_periodb.acf]	0.00	0.00	0.01	0.01	-0.02	0.01	1.00	3,801.19	3,431.33
r_ward[Parkhead,y_num:acf_periodb.acf]	0.00	0.00	0.01	0.01	-0.01	0.01	1.00	4,711.40	3,212.16
r_ward[Partick.(East),y_num:acf_periodb.acf]	0.00	0.00	0.01	0.01	-0.01	0.01	1.00	4,203.51	3,302.21
r_ward[Partick.(West),y_num:acf_periodb.acf]	0.00	0.00	0.01	0.01	-0.01	0.02	1.00	3,804.63	3,421.84
r_ward[Pollokshaws,y_num:acf_periodb.acf]	0.00	0.00	0.01	0.01	-0.02	0.01	1.00	3,982.13	3,275.39
r_ward[Pollokshields,y_num:acf_periodb.acf]	0.00	0.00	0.01	0.01	-0.01	0.02	1.00	3,990.71	3,321.09
r_ward[Provan,y_num:acf_periodb.acf]	0.00	0.00	0.01	0.01	-0.01	0.01	1.00	3,801.18	2,934.99
r_ward[Ruchill,y_num:acf_periodb.acf]	0.00	0.00	0.01	0.01	-0.02	0.01	1.00	3,813.08	3,212.92
r_ward[Shettleston.and.Tollcross,y_num:acf_periodb.acf]	0.00	0.00	0.01	0.01	-0.01	0.01	1.00	4,528.20	3,218.13
r_ward[Springburn,y_num:acf_periodb.acf]	0.00	0.00	0.01	0.01	-0.02	0.01	1.00	3,213.69	3,307.22
r_ward[Townhead,y_num:acf_periodb.acf]	0.00	0.00	0.01	0.01	-0.02	0.01	1.00	3,409.90	2,932.43
r_ward[Whiteinch,y_num:acf_periodb.acf]	0.00	0.00	0.01	0.01	-0.01	0.02	1.00	3,433.65	3,074.48
r_ward[Woodside,y_num:acf_periodb.acf]	0.00	0.00	0.01	0.01	-0.02	0.01	1.00	4,535.02	3,267.93
r_ward[Yoker,y_num:acf_periodb.acf]	0.00	0.00	0.01	0.01	-0.02	0.01	1.00	3,774.50	3,256.96
r_ward[Anderston,y_num:acf_periodc.postMacf]	0.00	0.00	0.01	0.01	-0.02	0.01	1.00	3,409.17	2,206.48
r_ward[Calton,y_num:acf_periodc.postMacf]	0.00	0.00	0.01	0.01	-0.01	0.02	1.00	3,554.76	2,487.44
r_ward[Camphill,y_num:acf_periodc.postMacf]	0.00	0.00	0.01	0.01	-0.01	0.02	1.00	2,390.14	1,727.66
r_ward[Cathcart,y_num:acf_periodc.postMacf]	0.00	0.00	0.01	0.01	-0.02	0.01	1.00	2,382.00	2,016.13
r_ward[Cowcaddens,y_num:acf_periodc.postMacf]	0.00	0.00	0.01	0.01	-0.01	0.02	1.00	3,849.45	2,562.16
r_ward[Cowlairs,y_num:acf_periodc.postMacf]	0.00	0.00	0.01	0.01	-0.01	0.02	1.00	3,335.63	2,555.90
r_ward[Craigton,y_num:acf_periodc.postMacf]	0.00	0.00	0.01	0.01	-0.01	0.01	1.00	4,307.21	2,929.03
r_ward[Dalmarnock,y_num:acf_periodc.postMacf]	0.00	0.00	0.01	0.01	-0.01	0.02	1.00	2,736.72	2,132.29
r_ward[Dennistoun,y_num:acf_periodc.postMacf]	0.00	0.00	0.01	0.01	-0.01	0.01	1.00	4,038.44	3,155.92
r_ward[Exchange,y_num:acf_periodc.postMacf]	0.00	0.00	0.01	0.01	-0.01	0.02	1.00	3,476.70	2,631.46
r_ward[Fairfield,y_num:acf_periodc.postMacf]	0.00	0.00	0.01	0.01	-0.01	0.02	1.00	1,792.21	2,427.53
r_ward[Gorbals,y_num:acf_periodc.postMacf]	0.00	0.00	0.01	0.01	-0.01	0.02	1.00	2,561.70	2,358.78
r_ward[Govan,y_num:acf_periodc.postMacf]	0.00	0.00	0.01	0.01	-0.01	0.02	1.00	3,164.00	2,828.72
r_ward[Govanhill,y_num:acf_periodc.postMacf]	0.00	0.00	0.01	0.01	-0.01	0.02	1.00	1,764.21	3,061.08
r_ward[Hutchesontown,y_num:acf_periodc.postMacf]	0.00	0.00	0.01	0.01	-0.01	0.02	1.00	3,795.40	2,207.49
r_ward[Kelvinside,y_num:acf_periodc.postMacf]	-0.01	0.00	0.01	0.01	-0.03	0.01	1.00	1,678.89	2,277.32
r_ward[Kingston,y_num:acf_periodc.postMacf]	0.01	0.00	0.01	0.01	-0.01	0.02	1.00	1,599.08	2,544.23
r_ward[Kinning.Park,y_num:acf_periodc.postMacf]	0.00	0.00	0.01	0.01	-0.01	0.02	1.00	1,741.78	2,409.46
r_ward[Knightswood,y_num:acf_periodc.postMacf]	-0.01	-0.01	0.01	0.01	-0.04	0.00	1.00	716.56	2,084.36
r_ward[Langside,y_num:acf_periodc.postMacf]	0.00	0.00	0.01	0.01	-0.01	0.02	1.00	2,301.51	1,680.70
r_ward[Maryhill,y_num:acf_periodc.postMacf]	0.00	0.00	0.01	0.01	-0.02	0.01	1.00	3,087.14	2,513.81
r_ward[Mile-End,y_num:acf_periodc.postMacf]	0.00	0.00	0.01	0.01	-0.01	0.02	1.00	3,535.65	2,376.87
r_ward[North.Kelvin,y_num:acf_periodc.postMacf]	0.00	0.00	0.01	0.01	-0.01	0.02	1.00	1,745.20	2,284.29
r_ward[Park,y_num:acf_periodc.postMacf]	0.00	0.00	0.01	0.01	-0.01	0.02	1.00	2,359.42	2,478.50
r_ward[Parkhead,y_num:acf_periodc.postMacf]	0.00	0.00	0.01	0.01	-0.02	0.01	1.00	3,991.59	2,949.05
r_ward[Partick.(East),y_num:acf_periodc.postMacf]	0.00	0.00	0.01	0.01	-0.01	0.02	1.00	2,545.92	2,686.96
r_ward[Partick.(West),y_num:acf_periodc.postMacf]	0.00	0.00	0.01	0.01	-0.02	0.01	1.00	1,722.80	2,136.00
r_ward[Pollokshaws,y_num:acf_periodc.postMacf]	0.00	0.00	0.01	0.01	-0.01	0.01	1.00	3,212.26	2,650.31
r_ward[Pollokshields,y_num:acf_periodc.postMacf]	0.00	0.00	0.01	0.01	-0.02	0.01	1.00	3,126.41	2,848.50
r_ward[Provan,y_num:acf_periodc.postMacf]	0.00	0.00	0.01	0.01	-0.02	0.01	1.00	2,429.36	2,460.70
r_ward[Ruchill,y_num:acf_periodc.postMacf]	0.00	0.00	0.01	0.01	-0.02	0.01	1.00	2,931.85	2,221.41
r_ward[Shettleston.and.Tollcross,y_num:acf_periodc.postMacf]	0.00	0.00	0.01	0.01	-0.01	0.02	1.00	2,972.79	2,494.68
r_ward[Springburn,y_num:acf_periodc.postMacf]	-0.01	0.00	0.01	0.01	-0.03	0.01	1.00	1,098.49	2,052.51
r_ward[Townhead,y_num:acf_periodc.postMacf]	0.00	0.00	0.01	0.01	-0.02	0.01	1.00	2,453.53	2,514.02
r_ward[Whiteinch,y_num:acf_periodc.postMacf]	0.00	0.00	0.01	0.01	-0.02	0.01	1.00	1,696.20	2,445.36
r_ward[Woodside,y_num:acf_periodc.postMacf]	0.00	0.00	0.01	0.01	-0.01	0.02	1.00	2,530.03	2,814.63
r_ward[Yoker,y_num:acf_periodc.postMacf]	-0.01	0.00	0.01	0.01	-0.03	0.01	1.00	1,225.54	1,991.12
lprior	-39.41	-39.25	2.62	2.57	-44.04	-35.46	1.00	1,929.18	2,796.32
lp__	-2,174.81	-2,174.57	14.17	14.26	-2,198.36	-2,152.23	1.00	961.33	1,780.49
